# Supplementary material for: Structural and Optical Properties of Tungsten Disulfide Nanoscale Films Grown by Sulfurization from W and WO3
Source: Nanomaterials (Basel). 2023 Apr 4;13(7):1276. doi: 10.3390/nano13071276 (PMC10096497; doi:10.3390/nano13071276)
Supplement: Supplementary file 1 [file nanomaterials-13-01276-s001.zip]

Archive with 1 entries (1 files):
- nanomaterials-2263251-supplementary.pdf
